# Supplementary material for: Performance Comparison of Machine Learning Approaches on Hepatitis C Prediction Employing Data Mining Techniques
Source: Bioengineering (Basel). 2023 Apr 17;10(4):481. doi: 10.3390/bioengineering10040481 (PMC10135598; doi:10.3390/bioengineering10040481)
Supplement: Supplementary file 1 [file bioengineering-10-00481-s001.zip]

Archive with 1 entries (1 files):
- bioengineering-2324497-supplementary.pdf
